# Supplementary material for: Butyrate alleviates food allergy by improving intestinal barrier integrity through suppressing oxidative stress‐mediated Notch signaling
Source: Imeta. 2025 Apr 3;4(3):e70024. doi: 10.1002/imt2.70024 (PMC12130580; doi:10.1002/imt2.70024)
Supplement: Supplementary file 2 — Table S1. Characteristics of study population. Table S2. Primer sequences used in RT‐qPCR assays. [file IMT2-4-e70024-s002.xlsx]

## Sheet: S1
Table S1 Characteristics of study population.
Characteristic	HC (n = 20)	FST (n = 20)	FA (n = 20)
Sex, Male (%)	11 (55) ns	14 (70) ns	14 (70) ns
Age (years)	3.5 ± 2.7 ns	3.3 ± 2.3 ns	3.0 ± 3.2 ns
Total IgE (kU/L)	＜ 60.0	131.0 (38.7, 412.0)	152.5 (105.0, 408.0)
Milk	–	8 (40)	17 (85)
Egg	–	7 (35)	15 (75)
Wheat	–	2 (10)	7 (35)
Soy	–	0	4 (20)
Sesame	–	3 (15)	5 (25)
Peanut	–	4 (20)	3 (15)
Crab	–	2 (10)	0
Shrimp	–	3 (15)	0
Nuts	–	4 (20)	9 (45)
Continuous variables are expressed as mean ± SD (normally distributed) or medians with interquartile ranges (IQR) (non-normal); categorical variables as frequencies (%). Chi-square test was used for categorical variables (sex) and one-way ANOVA for continuous variables (age). ns, not significant. HC, healthy controls; FST, food-sensitized tolerance; FA, food allergy.

## Sheet: S2
Table S2 Primer sequences used in RT-qPCR assays.
Target genes	Primer sense (5′–3′)	Primer antisense (5′–3′)	Species
Muc2	CTGACGAGTGGTTGGTGAATGAC	ATGATGAGGTGGCAGACAGGAG	Mouse
ZO-1	AGCAGTGGAAGAAGTTACAGTTGAG	TAGGCAGAGCACCATCAGAAGG	Mouse
E-cadherin	ACCAGCAGTTCGTTGTTGTCAC	TCCTCGTTCTCCACTCTCACATG	Mouse
Occludin	GGCGGCTATGGAGGCTATGG	CTAAGGAAGCGATGAAGCAGAAGG	Mouse
Claudin-1	AGAAGATGTGGATGGCTGTCATTG	CAAATTCATACCTGGCATTGATGGG	Mouse
Notch1	CCAGCAAGAAGAAGCGGAGAGAG	TTGTCGTCCATCAGAGCACCATC	Mouse
Jagged1	TGGCTTGGGTCTGTTGCTTGG	CACATTGTTGGTGGTGTTGTCCTC	Mouse
Hes1	CCAATTTGCCTTTCTCATCCCCAAC	ACTGGAAGGTGACACTGCGTTAG	Mouse
ZO-1	TGATGATCGTCTGTCCTACCTGTC	GCCTTCTGTATCTGTGTCTTCA	Rat
E-cadherin	AGATCAGGACCAGGACTACG	CTTCGCCGCCACCATACATATC	Rat
Jagged1	GGCTTGGGTCTGTTGCTTGG	ATTGTTGGTGGTGTTGTCCTCAG	Rat
Hes1	CAATTTGCTTTCCTCATCCCCAATG	GAAGGCGACACTGCGTTAGG	Rat
